# Supplementary material for: Design and basic research on accuracy of a novel individualized three-dimensional printed navigation template in atlantoaxial pedicle screw placement
Source: PLoS One. 2019 Apr 2;14(4):e0214460. doi: 10.1371/journal.pone.0214460 (PMC6445410; doi:10.1371/journal.pone.0214460)
Supplement: S1 Dataset — (XLS) [file pone.0214460.s001.xls]

## Sheet: Sheet1
	C1														C2
	Right							left							right							left
	Sagittal Angle		Tansverse Angle		Screw Entrance Point			Sagittal Angle		Tansverse Angle		Screw Entrance Point			Sagittal Angle		Tansverse Angle		Screw Entrance Point			Sagittal Angle		Tansverse Angle		Screw Entrance Point
	Preoperation	Postoperaive	Preoperation	Postoperaive	Preoperation	Postoperaive		Preoperation	Postoperaive	Preoperation	Postoperaive	Preoperation	Postoperaive		Preoperation	Postoperaive	Preoperation	Postoperaive	Preoperation	Postoperaive		Preoperation	Postoperaive	Preoperation	Postoperaive	Preoperation	Postoperaive
1	20.56	25.67	22.97	23.98	25.91	25.75		25.43	22.98	23.56	22.13	25.86	25.28		26.03	22.78	26.83	26.25	22.56	22.23		27.13	24.25	27.55	25.05	23.55	23.22
2	20.67	21.15	22.12	21.78	25.25	24.77		25.81	25.33	22.84	23.15	25.21	24.87		27.85	26.93	26.58	27.15	22.58	23.21		27.35	27.21	27.88	28.41	22.81	22.54
3	21.32	20.86	23.32	25.87	25.56	26.81		24.47	24.83	23.78	22.44	24.77	24.18		25.86	26.18	25.85	25.22	22.85	23.11		24.24	25.57	27.88	28.09	24.33	23.73
4	28.36	31.77	21.73	21.88	27.57	27.71		27.48	27.06	41.13	40.65	32.36	32.56		26.13	25.93	40.65	40.56	27.61	28.01		28.78	30.12	38.21	36.64	27.79	27.51
5	29.76	28.11	24.21	24.37	28.21	27.79		26.87	26.21	27.23	26.79	32.22	31.85		26.72	26.03	39.55	38.92	28.15	27.84		28.12	29.86	38.39	39.18	27.56	28.15
6	28.35	27.84	25.16	23.28	26.02	26.84		27.37	28.12	22.95	23.11	33.15	32.81		25.25	25.53	40.05	40.55	27.97	28.38		28.58	27.83	37.38	36.88	28.15	27.53
7	19.45	19.78	23.64	24.05	22.26	22.32		16.42	16.71	26.25	25.13	28.61	28.24		19.23	17.13	15.71	16.61	23.43	23.08		15.82	10.43	27.23	26.63	26.45	26.74
8	19.71	20.13	23.35	24.56	22.77	22.19		17.14	16.85	27.31	26.68	27.89	27.38		19.78	20.41	15.26	14.85	23.76	24.34		15.84	15.28	27.89	26.88	25.87	25.23
9	20.36	20.85	24.58	25.25	23.94	24.21		16.18	16.88	25.82	26.34	27.23	27.79		18.52	17.36	15.45	16.33	24.13	23.91		15.18	14.84	26.35	26.41	26.68	27.37
10	20.62	21.34	28.86	28.24	27.41	27.61		16.33	19.12	20.91	20.76	23.15	23.31		25.13	21.63	26.33	26.21	24.82	26.21		16.82	16.15	16.35	16.91	20.11	20.54
11	20.58	21.31	28.86	29.15	26.85	27.33		16.94	17.36	20.35	21.45	23.11	22.81		26.14	25.83	26.87	26.45	23.75	23.17		16.84	17.33	17.85	18.35	20.58	20.75
12	20.89	20.25	27.84	27.14	27.54	27.84		17.32	16.87	21.33	20.88	23.86	24.41		25.35	25.83	27.58	27.21	25.85	25.13		16.65	18.15	16.65	16.11	21.25	20.87
